# Supplementary material for: The effects of locomotor activity on gastrointestinal symptoms of irritable bowel syndrome among younger people: An observational study
Source: PLoS One. 2020 May 29;15(5):e0234089. doi: 10.1371/journal.pone.0234089 (PMC7259724; doi:10.1371/journal.pone.0234089)
Supplement: S1 Dataset — (XLSX) [file pone.0234089.s003.xlsx]

## Sheet: raw
IBS	height	weight	BMI	sex	age	locomo_activity_1w	GSRS_pre_ajdusted	executing_rate
1	162	63	24.0055	1	21	5836.71	1.73684	4
2	156	47	19.313	2	19	3905	5.31579	8
3	160.9	53.7	20.7168	2	21	6148.71	2.57895	10
4	179.5	72.3	22.4393	1	22	4409	3.47368	35.7
5	157.9	53.8	21.6	2	19	7834	4.05263	36
6	170	69.4	24.0138	2	21	7934	1.68421	39.2
7	173.1	67	22.4	1	18	4218.29	2.84211	46.4286
8	170.5	65.1	22.4	1	27	7075	2.73684	46.4286
9	160	47.8	18.6719	2	20	7379.57	2.57895	46.4286
10	162	48	18.2899	2	34	7722	4.63158	48
11	163	57	21.4536	2	21	5993	2.42105	52.38
12	157.1	46.1	18.6788	2	21	4576.29	3.15789	53.5714
13	153	48.8	20.8	2	21	4785	3.21053	53.5714
14	174	68	22.46	1	18	5207.57	1.94737	53.5714
15	170	55	19.0311	2	19	5388	3.26316	54
16	162	64	24.3865	1	18	5292	3.57895	57
17	159.1	53	21	2	21	4958.29	2.78947	57.1429
18	159.3	52.8	20.8	2	19	6639.71	4.47368	57.1429
19	155.2	46	19.1	2	21	5094.14	3.42105	60.7143
20	153.9	51.4	21.7013	2	21	7964	3.15789	64.2
21	160.7	54.1	20.9	2	20	6363	2.47368	64.2857
22	160.8	57.5	22.1828	2	19	4553.29	3.63158	65
23	156	54.9	22.5592	2	20	5937	1.63158	67.8
24	158	54	21.6311	2	21	5803.29	1.47368	68
25	177.3	113.4	36.0741	1	19	2026	2.63158	71.4
26	156.9	52.2	21.2043	2	20	3216	3.42105	71.4
27	176.3	59.2	19.0466	1	20	5503	4.42105	71.4
28	149	44.5	20.0441	2	21	6211.57	3.84211	71.4286
29	155	42	17.4818	2	21	5269.5	2.21053	73.3913
30	152.1	51.2	22.2	2	21	2576	2.78947	75
31	159.5	47.9	18.8	2	20	7467	1.31579	75
32	158.8	55.7	22.0879	2	20	7918	3.05263	75
33	169	62	21.7079	1	21	7911	2.89474	76.1905
34	148	43.4	19.8137	2	20	6326	1.73684	78.5
35	172.4	59.7	20.0863	1	21	8106.43	1.63158	80
36	147.3	38.8	17.8824	2	20	6910	2.47368	82.1
37	169.5	62.7	21.8	1	21	8216	3.68421	82.1429
38	164	59	21.9363	2	19	3887	2.52632	83
39	150.7	42.7	18.9	2	21	7326.71	3.31579	89.2857
40	160	54.9	21.4453	2	18	3795.14	2.21053	90
41	164.6	51.5	18.9164	2	20	5827.14	1.94737	90
42	160.4	56.8	22.077	2	21	6608.29	4	92.8571
43	168.5	63.3	22.2948	1	19	6908.29	3.52632	93.3333
44	154.2	51.4	21.6731	2	22	7220.71	2.78947	95
45	172.8	63.4	21.1835	1	19	8024.43	3	95
46	173.1	52.6	17.6	2	18	7262	3.52632	96.4286
47	166.7	50.2	18.0648	2	21	7914.29	1.84211	96.4286
48	170.9	67.6	23.1182	2	19	6100	3.42105	100
49	156.3	51.9	21.3264	2	19	6133.43	2.47368	100
50	166.9	62.8	22.5178	2	21	7758.14	2.05263	100
51	147.4	39.9	18.3645	2	21	7861.86	2.05263	100
52	156.2	45	18.4911	2	22	13078.9	4.21053	15
53	163	64	24.0882	1	19	8249	3.21053	17
54	159.1	57.8	22.9	1	20	9054.29	1.57895	32.1429
55	154	49	20.6612	2	20	8321.86	2.94737	35.7143
56	161.2	54.1	20.8194	2	21	8851.29	3.10526	35.7143
57	149.5	44.1	19.6	2	22	9604.43	1.57895	40
58	160	48	18.75	2	19	9511	1.57895	43
59	167	56	20.0796	2	18	10849.3	3.31579	46.4286
60	161	53	20.4467	2	21	11668.7	1.78947	50
61	165	58	21.3039	1	20	9265.57	3.15789	53.5714
62	174.9	67.6	22.0735	1	20	10173.7	3.42105	55
63	146.1	40.3	18.8801	2	21	11487.1	2.21053	57.1429
64	179.1	64.3	20.0456	1	21	8294.57	3.15789	57.6923
65	162.7	68.5	25.8771	1	20	10053	1.94737	60.7
66	157.1	52.1	21.1099	2	22	9691.71	2.89474	60.7143
67	157.1	47	19.0434	2	20	10294.3	1.89474	62.963
68	177	62	19.79	1	20	10011	2.31579	65
69	177.1	60.7	19.3531	1	20	8416.43	1.21053	66.6667
70	155.5	39.8	16.4597	2	20	8811.43	2.68421	67.8571
71	156.3	52.2	21.3	2	20	9356.71	1.84211	67.8571
72	160.3	56.5	21.9878	2	20	9842.14	1.73684	70
73	156.7	52	21.177	2	21	10278.6	3.05263	70
74	163	49	18.4425	2	19	9070	2.31579	71
75	155.1	53.7	22.4	2	21	8622.29	3.36842	71.4286
76	159.5	61.5	24.2	2	18	10719	3.05263	71.4286
77	159.7	55.7	21.8396	2	18	9351.43	3.10526	72
78	153	39	16.6603	2	21	14063.2	1.89474	72
79	163.1	56.6	21.2769	2	21	9837.57	4.47368	73.913
80	159.1	44.9	17.8	2	19	8570.43	2.42105	75
81	156.3	52.4	21.4493	2	19	8800	3.84211	75
82	156	49	20.1348	2	20	11049	1.94737	76
83	160	48	18.75	2	19	11202	1.68421	77
84	160.5	55.4	21.3726	2	21	15304.3	2.42105	80
85	161.8	55.1	21.0472	2	20	10314	1.68421	82.1
86	154	47.9	20.2	2	19	11582	2.21053	82.1429
87	149.9	60.8	27.0583	2	20	12270.6	1.94737	82.1429
88	150.3	46.9	20.8444	2	20	8451.86	1.89474	85
89	165.9	56.6	20.54	2	21	11602	3	85
90	158.8	49.3	19.55	2	21	9243	1.36842	89.2
91	166.4	69.2	25	2	20	8758	1.89474	89.2857
92	159.5	59.4	23.3	2	21	9830.86	1.26316	89.2857
93	169.5	67.5	23.3564	1	20	11449.1	2.15789	90
94	159.9	48.9	19.1016	2	20	11826.4	2.05263	90
95	163.6	58.5	21.8569	2	21	12082	1.63158	92.8
96	166.9	58.1	20.8326	2	20	10399.4	1.42105	95
97	176.1	61.6	19.8864	1	20	11708.9	2	95
98	162.7	71.7	27.0859	2	21	8402	1.89474	100
99	157.5	55.8	22.3522	2	22	8796.43	4.15789	100
100	157	51.4	20.8528	2	20	9697.57	3.10526	100
101	163.5	67	25.0634	2	20	11208	1.42105	100
